# Supplementary material for: Comparative epidemiology of influenza A and B viral infection in a subtropical region: a 7-year surveillance in Okinawa, Japan
Source: BMC Infect Dis. 2016 Nov 8;16:650. doi: 10.1186/s12879-016-1978-0 (PMC5100171; doi:10.1186/s12879-016-1978-0)
Supplement: Additional file 1: — Dataset 1. Positivity rate. Dataset 2. Patiant’s age (XLSX 161 kb) [file 12879_2016_1978_MOESM1_ESM.xlsx]

## Sheet: Dataset 1
										Positivity rate
					# of tests	A + B	A +	B +	Co-infection	A	B	total	temperature	relative humidity
	month	week			administered
2007	1	1週	2007-01-01	2007-01-07	103	8	7	1	0	6.79612	1.04167	7.76699	19.2857	73.2857
		2週	2007-01-08	2007-01-14	98	2	2	0	0	2.04082	0	2.04082	17.3571	66.7143
		3週	2007-01-15	2007-01-21	111	10	7	3	0	6.30631	2.88462	9.00901	18.5857	81.5714
		4週	2007-01-22	2007-01-28	117	17	14	3	0	11.9658	2.91262	14.5299	17.1143	60.7143
	2	5週	2007-01-29	2007-02-04	210	41	40	0	1	19.0476	0	19.5238	14.8571	50.5714
		6週	2007-02-05	2007-02-11	317	62	57	5	0	17.9811	1.92308	19.5584	18.5429	66.5714
		7週	2007-02-12	2007-02-18	461	136	119	17	0	25.8134	4.97076	29.5011	19.4143	70.4286
		8週	2007-02-19	2007-02-25	658	275	264	11	0	40.1216	2.79188	41.7933	18.3143	70.7143
	3	9週	2007-02-26	2007-03-04	907	394	377	17	0	41.5656	3.20755	43.4399	19.9286	70.5714
		10週	2007-03-05	2007-03-11	961	478	442	36	0	45.9938	6.93642	49.7399	16.9	72.1429
		11週	2007-03-12	2007-03-18	1263	615	566	49	0	44.8139	7.03013	48.6936	19.2286	75.8571
		12週	2007-03-19	2007-03-25	1326	579	534	45	0	40.2715	5.68182	43.6652	20.0286	73.8571
	4	13週	2007-03-26	2007-04-01	899	373	319	54	0	35.4839	9.31034	41.4905	22.5143	79.1429
		14週	2007-04-02	2007-04-08	654	234	198	36	0	30.2752	7.89474	35.7798	18.5429	64.5714
		15週	2007-04-09	2007-04-15	579	171	144	27	0	24.8705	6.2069	29.5337	20.4571	72.5714
		16週	2007-04-16	2007-04-22	465	117	88	29	0	18.9247	7.69231	25.1613	21.3714	66.7143
		17週	2007-04-23	2007-04-29	397	108	78	30	0	19.6474	9.40439	27.204	21.4143	75.8571
	5	18週	2007-04-30	2007-05-06	614	178	123	55	0	20.0326	11.2016	28.9902	22.8571	80
		19週	2007-05-07	2007-05-13	258	46	29	17	0	11.2403	7.42358	17.8295	22.4286	65.1429
		20週	2007-05-14	2007-05-20	264	49	29	19	1	10.9848	8.08511	18.5606	23.4857	73.1429
		21週	2007-05-21	2007-05-27	233	52	35	17	0	15.0215	8.58586	22.3176	25.2857	79
	6	22週	2007-05-28	2007-06-03	218	38	27	11	0	12.3853	5.75916	17.4312	26.1571	78.7143
		23週	2007-06-04	2007-06-10	190	54	42	12	0	22.1053	8.10811	28.4211	24.6286	81.7143
		24週	2007-06-11	2007-06-17	200	59	45	14	0	22.5	9.03226	29.5	25.9429	84.4286
		25週	2007-06-18	2007-06-24	305	83	64	19	0	20.9836	7.88382	27.2131	27.5857	81
	7	26週	2007-06-25	2007-07-01	319	86	65	21	0	20.3762	8.26772	26.9592	29.0571	76.4286
		27週	2007-07-02	2007-07-08	313	70	56	14	0	17.8914	5.44747	22.3642	29.5857	76.5714
		28週	2007-07-09	2007-07-15	372	118	95	23	0	25.5376	8.30325	31.7204	29.2	79.4286
		29週	2007-07-16	2007-07-22	364	112	102	10	0	28.022	3.81679	30.7692	29.3714	81.8571
		30週	2007-07-23	2007-07-29	333	87	85	2	0	25.5255	0.806452	26.1261	30.2714	72.2857
	8	31週	2007-07-30	2007-08-05	340	93	91	2	0	26.7647	0.803213	27.3529	29.9857	68
		32週	2007-08-06	2007-08-12	214	32	32	0	0	14.9533	0	14.9533	28.4429	78.8571
		33週	2007-08-13	2007-08-19	229	44	44	0	0	19.214	0	19.214	29.0571	78.8571
		34週	2007-08-20	2007-08-26	233	46	46	0	0	19.7425	0	19.7425	28.0857	78.1429
	9	35週	2007-08-27	2007-09-02	240	51	49	1	1	20.4167	0.52356	21.25	28.4857	73.4286
		36週	2007-09-03	2007-09-09	214	43	42	1	0	19.6262	0.581395	20.0935	28.1429	72
		37週	2007-09-10	2007-09-16	241	54	54	0	0	22.4066	0	22.4066	27.7857	81.1429
		38週	2007-09-17	2007-09-23	290	63	61	2	0	21.0345	0.873362	21.7241	28.3286	77.1429
		39週	2007-09-24	2007-09-30	262	54	54	0	0	20.6107	0	20.6107	28.7571	73.4286
	10	40週	2007-10-01	2007-10-07	235	54	53	1	0	22.5532	0.549451	22.9787	28.5714	74.7143
		41週	2007-10-08	2007-10-14	285	64	63	1	0	22.1053	0.45045	22.4561	27.6	72.5714
		42週	2007-10-15	2007-10-21	224	41	39	2	0	17.4107	1.08108	18.3036	25.2571	58.7143
		43週	2007-10-22	2007-10-28	163	23	21	2	0	12.8834	1.40845	14.1104	25.7143	62.8571
	11	44週	2007-10-29	2007-11-04	197	29	29	0	0	14.7208	0	14.7208	24.0286	73.7143
		45週	2007-11-05	2007-11-11	168	22	21	0	1	12.5	0	13.0952	24.5571	72.8571
		46週	2007-11-12	2007-11-18	236	36	35	1	0	14.8305	0.497512	15.2542	21.9429	61.7143
		47週	2007-11-19	2007-11-25	303	48	46	2	0	15.1815	0.77821	15.8416	20.8	60.1429
	12	48週	2007-11-26	2007-12-02	224	40	37	3	0	16.5179	1.60428	17.8571	20.1143	68.1429
		49週	2007-12-03	2007-12-09	316	50	46	2	2	14.557	0.740741	15.8228	19.3857	56.5714
		50週	2007-12-10	2007-12-16	339	51	51	0	0	15.0442	0	15.0442	20.2	63.1429
		51週	2007-12-17	2007-12-23	343	72	68	4	0	19.8251	1.45455	20.9913	20.7286	73.1429
		52週	2007-12-24	2007-12-30	424	110	108	2	0	25.4717	0.632911	25.9434	20	71.1429
2008	1	1週	2007-12-31	2008-01-06	548	128	124	4	0	22.6277	0.943396	23.3577	16.9286	55.8571
		2週	2008-01-07	2008-01-13	368	91	90	1	0	24.4565	0.359712	24.7283	20.9714	73.8571
		3週	2008-01-14	2008-01-20	309	69	65	4	0	21.0356	1.63934	22.3301	18.7714	70.2857
		4週	2008-01-21	2008-01-27	312	75	74	1	0	23.7179	0.420168	24.0385	17.5	71.2857
	2	5週	2008-01-28	2008-02-03	342	75	68	6	1	19.883	2.18978	21.9298	17.3143	78.2857
		6週	2008-02-04	2008-02-10	365	90	83	7	0	22.7397	2.48227	24.6575	15.5714	67.4286
		7週	2008-02-11	2008-02-17	443	125	106	19	0	23.9278	5.63798	28.2167	14.4	58.7143
		8週	2008-02-18	2008-02-24	456	111	92	19	0	20.1754	5.21978	24.3421	17.6143	63.7143
	3	9週	2008-02-25	2008-03-02	367	93	72	21	0	19.6185	7.11864	25.3406	16.0714	55.4286
		10週	2008-03-03	2008-03-09	512	164	124	40	0	24.2188	10.3093	32.0312	16.1429	53.8571
		11週	2008-03-10	2008-03-16	582	197	147	50	0	25.2577	11.4943	33.8488	19.5571	76.1429
		12週	2008-03-17	2008-03-23	660	258	155	103	0	23.4848	20.396	39.0909	20.0857	68.5714
		13週	2008-03-24	2008-03-30	464	137	83	54	0	17.8879	14.1732	29.5259	20.1143	64.1429
	4	14週	2008-03-31	2008-04-06	405	120	67	53	0	16.5432	15.6805	29.6296	19.9	69.2857
		15週	2008-04-07	2008-04-13	376	101	48	53	0	12.766	16.1585	26.8617	22.1286	74.5714
		16週	2008-04-14	2008-04-20	337	70	25	45	0	7.4184	14.4231	20.7715	22.1714	70.4286
		17週	2008-04-21	2008-04-27	296	41	9	32	0	3.04054	11.1498	13.8514	21.1857	64.8571
	5	18週	2008-04-28	2008-05-04	392	92	15	77	0	3.82653	20.4244	23.4694	22.6857	75
		19週	2008-05-05	2008-05-11	398	74	13	60	1	3.26633	15.5844	18.593	22.8857	74.8571
		20週	2008-05-12	2008-05-18	224	29	6	23	0	2.67857	10.5505	12.9464	22.8571	68.4286
		21週	2008-05-19	2008-05-25	225	32	6	26	0	2.66667	11.8721	14.2222	24.6286	72.4286
	6	22週	2008-05-26	2008-06-01	195	16	4	12	0	2.05128	6.28272	8.20513	26.5286	80.1429
		23週	2008-06-02	2008-06-08	196	9	3	6	0	1.53061	3.10881	4.59184	25.7714	82.7143
		24週	2008-06-09	2008-06-15	193	25	2	23	0	1.03627	12.0419	12.9534	27.3	80.4286
		25週	2008-06-16	2008-06-22	173	16	9	7	0	5.20231	4.26829	9.24855	28.3429	75.2857
		26週	2008-06-23	2008-06-29	237	23	13	10	0	5.48523	4.46429	9.70464	28.8571	79.8571
	7	27週	2008-06-30	2008-07-06	210	15	10	5	0	4.7619	2.5	7.14286	29.8286	73.1429
		28週	2008-07-07	2008-07-13	174	8	5	3	0	2.87356	1.77515	4.5977	29.2857	69.8571
		29週	2008-07-14	2008-07-20	152	9	7	2	0	4.60526	1.37931	5.92105	29.3143	73.7143
		30週	2008-07-21	2008-07-27	144	12	3	9	0	2.08333	6.38298	8.33333	29.4857	72
	8	31週	2008-07-28	2008-08-03	132	18	11	7	0	8.33333	5.78512	13.6364	29.1571	72.8571
		32週	2008-08-04	2008-08-10	130	10	5	5	0	3.84615	4	7.69231	28.5571	74.2857
		33週	2008-08-11	2008-08-17	129	3	1	2	0	0.775194	1.5625	2.32558	28.8143	76.2857
		34週	2008-08-18	2008-08-24	85	0	0	0	0	0	0	0	29.4857	73.4286
		35週	2008-08-25	2008-08-31	91	1	1	0	0	1.0989	0	1.0989	28.8429	66.8571
	9	36週	2008-09-01	2008-09-07	78	3	3	0	0	3.84615	0	3.84615	27.6857	63.4286
		37週	2008-09-08	2008-09-14	78	2	2	0	0	2.5641	0	2.5641	28.3286	76.5714
		38週	2008-09-15	2008-09-21	81	2	2	0	0	2.46914	0	2.46914	28.0286	79.7143
		39週	2008-09-22	2008-09-28	81	3	3	0	0	3.7037	0	3.7037	28.6857	76.7143
	10	40週	2008-09-29	2008-10-05	60	2	2	0	0	3.33333	0	3.33333	27.8571	71.7143
		41週	2008-10-06	2008-10-12	95	4	3	1	0	3.15789	1.08696	4.21053	26.8571	71.5714
		42週	2008-10-13	2008-10-19	93	1	1	0	0	1.07527	0	1.07527	26.5	73.7143
		43週	2008-10-20	2008-10-26	85	0	0	0	0	0	0	0	26.3143	74.5714
	11	44週	2008-10-27	2008-11-02	84	1	1	0	0	1.19048	0	1.19048	24.8143	71.8571
		45週	2008-11-03	2008-11-09	81	2	2	0	0	2.46914	0	2.46914	25.6571	83.2857
		46週	2008-11-10	2008-11-16	102	5	5	0	0	4.90196	0	4.90196	23.0143	76
		47週	2008-11-17	2008-11-23	137	9	6	2	1	4.37956	1.52672	6.56934	20.2714	62.8571
		48週	2008-11-24	2008-11-30	174	6	6	0	0	3.44828	0	3.44828	19.8286	62.8571
	12	49週	2008-12-01	2008-12-07	169	14	12	2	0	7.10059	1.27389	8.28402	18.65	61.1667
		50週	2008-12-08	2008-12-14	267	30	29	0	1	10.8614	0	11.236	19.8286	69.8571
		51週	2008-12-15	2008-12-21	338	65	65	0	0	19.2308	0	19.2308	18.5286	56
		52週	2008-12-22	2008-12-28	464	193	190	3	0	40.9483	1.09489	41.5948	17.7857	63.7143
2009	1	1週	2008-12-29	2009-01-04	911	440	436	4	0	47.8595	0.842105	48.2986	16.8714	65
		2週	2009-01-05	2009-01-11	895	423	422	1	0	47.1508	0.211416	47.2626	16.8	63
		3週	2009-01-12	2009-01-18	1717	1071	1068	1	2	62.2015	0.154083	62.3762	14.9143	55.1429
		4週	2009-01-19	2009-01-25	1717	942	941	1	0	54.8049	0.128866	54.8631	17.1857	71.5714
	2	5週	2009-01-26	2009-02-01	1326	659	651	7	1	49.095	1.03704	49.6983	18.7143	68.8571
		6週	2009-02-02	2009-02-08	930	361	349	12	0	37.5269	2.0654	38.8172	19.0143	68
		7週	2009-02-09	2009-02-15	732	201	189	12	0	25.8197	2.20994	27.459	20.0429	70.5714
		8週	2009-02-16	2009-02-22	322	52	45	7	0	13.9752	2.52708	16.1491	18.6429	72.1429
		9週	2009-02-23	2009-03-01	312	43	27	16	0	8.65385	5.61404	13.7821	22.3429	84.1429
	3	10週	2009-03-02	2009-03-08	259	38	17	21	0	6.56371	8.67769	14.6718	19.4143	82.1429
		11週	2009-03-09	2009-03-15	203	15	5	10	0	2.46305	5.05051	7.38916	18.5	66
		12週	2009-03-16	2009-03-22	270	34	4	30	0	1.48148	11.2782	12.5926	21.1286	78.2857
		13週	2009-03-23	2009-03-29	243	36	5	31	0	2.05761	13.0252	14.8148	19.2857	71.5714
	4	14週	2009-03-30	2009-04-05	219	23	6	16	1	2.73973	7.51174	10.5023	19.5143	69.4286
		15週	2009-04-06	2009-04-12	208	21	0	21	0	0	10.0962	10.0962	20.6286	75
		16週	2009-04-13	2009-04-19	218	23	1	22	0	0.458716	10.1382	10.5505	21.2429	76.4286
		17週	2009-04-20	2009-04-26	223	29	5	24	0	2.24215	11.0092	13.0045	21.0286	74.5714
	5	18週	2009-04-27	2009-05-03	339	69	7	62	0	2.0649	18.6747	20.354	20.7143	54.4286
		19週	2009-05-04	2009-05-10	567	137	5	132	0	0.881834	23.4875	24.1623	22.5429	62
		20週	2009-05-11	2009-05-17	383	81	1	80	0	0.261097	20.9424	21.1488	24.7143	79.8571
		21週	2009-05-18	2009-05-24	537	99	6	93	0	1.11732	17.5141	18.4358	25.5286	84
		22週	2009-05-25	2009-05-31	444	86	3	83	0	0.675676	18.8209	19.3694	22.7429	69.4286
	6	23週	2009-06-01	2009-06-07	394	63	1	62	0	0.253807	15.7761	15.9898	24.4286	72.4286
		24週	2009-06-08	2009-06-14	359	82	1	81	0	0.278552	22.6257	22.8412	26.0286	82.7143
		25週	2009-06-15	2009-06-21	352	73	7	66	0	1.98864	19.1304	20.7386	26.2143	87.2857
		26週	2009-06-22	2009-06-28	346	66	2	64	0	0.578035	18.6047	19.0751	28.1571	83.5714
	7	27週	2009-06-29	2009-07-05	312	50	2	48	0	0.641026	15.4839	16.0256	28	80.1429
		28週	2009-07-06	2009-07-12	435	58	15	43	0	3.44828	10.2381	13.3333	28.9714	77.1429
		29週	2009-07-13	2009-07-19	429	45	15	30	0	3.4965	7.24638	10.4895	29.6571	75.8571
		30週	2009-07-20	2009-07-26	525	83	57	26	0	10.8571	5.55556	15.8095	29.4	78.1429
	8	31週	2009-07-27	2009-08-02	658	182	172	10	0	26.1398	2.05761	27.6596	30.0286	75
		32週	2009-08-03	2009-08-09	935	304	301	3	0	32.1925	0.473186	32.5134	29.4143	78.1429
		33週	2009-08-10	2009-08-16	1385	510	506	3	1	36.5343	0.341297	36.8231	29.5286	78.1429
		34週	2009-08-17	2009-08-23	1900	699	693	4	2	36.4737	0.3314	36.7895	29.5429	78.2857
		35週	2009-08-24	2009-08-30	1591	477	473	3	1	29.7297	0.268336	29.9811	29.3714	69.4286
	9	36週	2009-08-31	2009-09-06	1238	322	317	4	1	25.6058	0.434311	26.0097	29.6	71.1429
		37週	2009-09-07	2009-09-13	842	141	138	3	0	16.3895	0.426136	16.7458	29.2857	71.4286
		38週	2009-09-14	2009-09-20	891	166	164	1	1	18.4063	0.137552	18.6308	28.8143	67
		39週	2009-09-21	2009-09-27	1109	214	212	2	0	19.1163	0.222965	19.2967	28.3286	66.7143
	10	40週	2009-09-28	2009-10-04	606	138	136	2	0	22.4422	0.425532	22.7723	28.3	76.1429
		41週	2009-10-05	2009-10-11	823	290	287	3	0	34.8724	0.559701	35.2369	26.5143	68.2857
		42週	2009-10-12	2009-10-18	1159	418	418	0	0	36.0656	0	36.0656	24.2286	76.5714
		43週	2009-10-19	2009-10-25	855	257	256	0	1	29.9415	0	30.0585	24.1714	77
	11	44週	2009-10-26	2009-11-01	943	343	341	1	1	36.1612	0.166113	36.3733	24.6571	68.8571
		45週	2009-11-02	2009-11-08	1185	413	413	0	0	34.8523	0	34.8523	23	61.8571
		46週	2009-11-09	2009-11-15	951	349	347	1	1	36.4879	0.165563	36.6982	23.5286	73.1429
		47週	2009-11-16	2009-11-22	966	355	353	0	2	36.5424	0	36.7495	21.4429	73.8571
		48週	2009-11-23	2009-11-29	1145	423	422	0	1	36.8559	0	36.9432	22.9143	72.7143
	12	49週	2009-11-30	2009-12-06	954	281	279	1	1	29.2453	0.148148	29.4549	19.7286	56.4286
		50週	2009-12-07	2009-12-13	1048	320	319	1	0	30.4389	0.137174	30.5344	20.6143	64.1429
		51週	2009-12-14	2009-12-20	944	305	304	1	0	32.2034	0.15625	32.3093	17.2143	64
		52週	2009-12-21	2009-12-27	1461	622	620	2	0	42.4367	0.237812	42.5736	17.0571	68.8571
	1	53週	2009-12-28	2010-01-03	2246	980	977	2	1	43.4996	0.157604	43.6331	16.4	67.8571
2010		1週	2010-01-04	2010-01-10	1435	596	595	1	0	41.4634	0.119048	41.5331	15.6857	67.8571
		2週	2010-01-11	2010-01-17	1613	703	703	0	0	43.5834	0	43.5834	14.9286	61.8571
		3週	2010-01-18	2010-01-24	1135	373	373	0	0	32.8634	0	32.8634	18.2714	66.5714
		4週	2010-01-25	2010-01-31	871	203	201	2	0	23.0769	0.298507	23.3065	18.5857	73.1429
	2	5週	2010-02-01	2010-02-07	582	87	87	0	0	14.9485	0	14.9485	17.0571	80.5714
		6週	2010-02-08	2010-02-14	514	67	66	1	0	12.8405	0.223214	13.035	19.9286	81.4286
		7週	2010-02-15	2010-02-21	343	25	25	0	0	7.28863	0	7.28863	15.3571	70.2857
		8週	2010-02-22	2010-02-28	347	15	15	0	0	4.32277	0	4.32277	20.8143	76.7143
	3	9週	2010-03-01	2010-03-07	290	11	11	0	0	3.7931	0	3.7931	22.7714	81.7143
		10週	2010-03-08	2010-03-14	205	12	12	0	0	5.85366	0	5.85366	17.2286	67.5714
		11週	2010-03-15	2010-03-21	226	8	8	0	0	3.53982	0	3.53982	20.1429	73.1429
		12週	2010-03-22	2010-03-28	238	20	19	1	0	7.98319	0.456621	8.40336	19.9429	66.8571
	4	13週	2010-03-29	2010-04-04	128	4	3	1	0	2.34375	0.8	3.125	19.8	68.2857
		14週	2010-04-05	2010-04-11	103	7	5	2	0	4.85437	2.04082	6.79612	21.3286	77.1429
		15週	2010-04-12	2010-04-18	91	3	3	0	0	3.2967	0	3.2967	20.7571	76.1429
		16週	2010-04-19	2010-04-25	111	2	0	2	0	0	1.8018	1.8018	22.7571	75.4286
	5	17週	2010-04-26	2010-05-02	105	3	1	2	0	0.952381	1.92308	2.85714	20.9	69.2857
		18週	2010-05-03	2010-05-09	89	0	0	0	0	0	0	0	24.0714	80.5714
		19週	2010-05-10	2010-05-16	67	0	0	0	0	0	0	0	21.7571	76.8571
		20週	2010-05-17	2010-05-23	44	2	2	0	0	4.54545	0	4.54545	26.2857	84.4286
		21週	2010-05-24	2010-05-30	65	2	2	0	0	3.07692	0	3.07692	23.4857	76.4286
	6	22週	2010-05-31	2010-06-06	62	2	1	1	0	1.6129	1.63934	3.22581	24.2857	80.5714
		23週	2010-06-07	2010-06-13	74	1	1	0	0	1.35135	0	1.35135	25.2714	78.8571
		24週	2010-06-14	2010-06-20	71	5	1	4	0	1.40845	5.71429	7.04225	27.3714	86.2857
		25週	2010-06-21	2010-06-27	80	1	1	0	0	1.25	0	1.25	28.2571	82.7143
	7	26週	2010-06-28	2010-07-04	78	4	0	4	0	0	5.12821	5.12821	28.5429	82.2857
		27週	2010-07-05	2010-07-11	75	9	0	9	0	0	12	12	29.1286	82.7143
		28週	2010-07-12	2010-07-18	172	22	2	20	0	1.16279	11.7647	12.7907	29.3143	74.4286
		29週	2010-07-19	2010-07-25	206	22	3	19	0	1.45631	9.35961	10.6796	28.2429	79.8571
	8	30週	2010-07-26	2010-08-01	171	5	1	4	0	0.584795	2.35294	2.92398	28.6714	79.8571
		31週	2010-08-02	2010-08-08	136	3	2	1	0	1.47059	0.746269	2.20588	28.9286	79.4286
		32週	2010-08-09	2010-08-15	128	5	3	2	0	2.34375	1.6	3.90625	28.8143	80.5714
		33週	2010-08-16	2010-08-22	119	6	4	2	0	3.36134	1.73913	5.04202	29.2286	77
		34週	2010-08-23	2010-08-29	151	11	11	0	0	7.28477	0	7.28477	28.6286	78.5714
	9	35週	2010-08-30	2010-09-05	120	9	8	1	0	6.66667	0.892857	7.5	27.8714	81.7143
		36週	2010-09-06	2010-09-12	169	19	16	3	0	9.46746	1.96078	11.2426	28.3571	79.8571
		37週	2010-09-13	2010-09-19	160	14	11	3	0	6.875	2.01342	8.75	28.2429	78
		38週	2010-09-20	2010-09-26	173	10	8	2	0	4.62428	1.21212	5.78035	27.9714	68.1429
	10	39週	2010-09-27	2010-10-03	123	3	1	2	0	0.813008	1.63934	2.43902	27.7	75.5714
		40週	2010-10-04	2010-10-10	163	8	8	0	0	4.90798	0	4.90798	25.3143	66.4286
		41週	2010-10-11	2010-10-17	184	17	17	0	0	9.23913	0	9.23913	26.4571	71.8571
		42週	2010-10-18	2010-10-24	159	7	7	0	0	4.40252	0	4.40252	26.4571	84.2857
		43週	2010-10-25	2010-10-31	142	8	8	0	0	5.6338	0	5.6338	23.6429	71
	11	44週	2010-11-01	2010-11-07	205	10	7	1	2	3.41463	0.505051	4.87805	21.9143	63.4286
		45週	2010-11-08	2010-11-14	195	3	3	0	0	1.53846	0	1.53846	21.7857	65.2857
		46週	2010-11-15	2010-11-21	209	7	7	0	0	3.34928	0	3.34928	21.2143	70
		47週	2010-11-22	2010-11-28	244	10	10	0	0	4.09836	0	4.09836	20.8429	65.1429
	12	48週	2010-11-29	2010-12-05	204	5	4	1	0	1.96078	0.5	2.45098	21.3	70.2857
		49週	2010-12-06	2010-12-12	195	9	8	1	0	4.10256	0.534759	4.61538	18.6286	60
		50週	2010-12-13	2010-12-19	229	21	17	4	0	7.42358	1.88679	9.17031	18.3286	70.4286
		51週	2010-12-20	2010-12-26	271	45	41	4	0	15.1292	1.73913	16.6052	17.6429	66.1429
	1	52週	2010-12-27	2011-01-02	555	173	166	7	0	29.9099	1.79949	31.1712	14.2714	55.5714
2011		1週	2011-01-03	2011-01-09	1033	482	480	1	1	46.4666	0.180832	46.6602	15.2857	65.1429
		2週	2011-01-10	2011-01-16	1773	871	862	8	1	48.6182	0.878156	49.1258	14.5143	63.8571
		3週	2011-01-17	2011-01-23	1643	727	718	9	0	43.7005	0.972973	44.2483	16.2857	67.7143
		4週	2011-01-24	2011-01-30	1267	509	503	6	0	39.7001	0.78534	40.1736	14.5571	67.1429
	2	5週	2011-01-31	2011-02-06	928	289	277	12	0	29.8491	1.84332	31.1422	15.9857	67.2857
		6週	2011-02-07	2011-02-13	995	232	221	10	1	22.2111	1.29199	23.3166	17.0571	66
		7週	2011-02-14	2011-02-20	566	105	94	11	0	16.6078	2.33051	18.5512	16.8	73.1429
		8週	2011-02-21	2011-02-27	493	102	69	33	0	13.9959	7.78302	20.6897	19.1286	73.5714
	3	9週	2011-02-28	2011-03-06	454	73	40	32	1	8.81057	7.72947	16.0793	17.0143	65.8571
		10週	2011-03-07	2011-03-13	434	77	30	47	0	6.91244	11.6337	17.7419	16.9857	59.7143
		11週	2011-03-14	2011-03-20	516	122	49	73	0	9.49612	15.6317	23.6434	17.8429	65.2857
		12週	2011-03-21	2011-03-27	659	198	77	121	0	11.6844	20.7904	30.0455	16.7857	66.8571
	4	13週	2011-03-28	2011-04-03	547	135	25	110	0	4.57038	21.0728	24.6801	18.3429	57.2857
		14週	2011-04-04	2011-04-10	529	125	35	90	0	6.61626	18.2186	23.6295	20.4857	68.4286
		15週	2011-04-11	2011-04-17	531	107	21	86	0	3.9548	16.8627	20.1507	20.8429	73
		16週	2011-04-18	2011-04-24	647	168	23	145	0	3.55487	23.2372	25.966	19.3714	60.4286
	5	17週	2011-04-25	2011-05-01	960	261	20	241	0	2.08333	25.6383	27.1875	21.6143	79.7143
		18週	2011-05-02	2011-05-08	1157	386	50	336	0	4.32152	30.3523	33.3621	23.8286	90.5714
		19週	2011-05-09	2011-05-15	553	136	13	123	0	2.35081	22.7778	24.5931	23.7429	81.1429
		20週	2011-05-16	2011-05-22	518	96	22	74	0	4.2471	14.9194	18.5328	23.0714	87
		21週	2011-05-23	2011-05-29	507	110	18	92	0	3.5503	18.8139	21.6963	25	87.2857
	6	22週	2011-05-30	2011-06-05	455	72	10	62	0	2.1978	13.9326	15.8242	25.0286	83.4286
		23週	2011-06-06	2011-06-12	426	80	7	73	0	1.64319	17.4224	18.7793	27.8571	86.4286
		24週	2011-06-13	2011-06-19	399	42	3	39	0	0.75188	9.84848	10.5263	28.9143	82.8571
		25週	2011-06-20	2011-06-26	324	26	1	25	0	0.308642	7.73994	8.02469	28.5429	83.4286
	7	26週	2011-06-27	2011-07-03	254	17	1	16	0	0.393701	6.32411	6.69291	28.3571	83.5714
		27週	2011-07-04	2011-07-10	207	14	1	13	0	0.483092	6.31068	6.76329	28.6857	80
		28週	2011-07-11	2011-07-17	226	12	3	9	0	1.32743	4.03587	5.30973	28.5	80
		29週	2011-07-18	2011-07-24	234	14	7	7	0	2.99145	3.0837	5.98291	29.3286	83.2857
		30週	2011-07-25	2011-07-31	182	11	3	8	0	1.64835	4.46927	6.04396	29.1	78.1429
	8	31週	2011-08-01	2011-08-07	166	4	1	3	0	0.60241	1.81818	2.40964	28.1286	82.5714
		32週	2011-08-08	2011-08-14	146	8	7	1	0	4.79452	0.719424	5.47945	27.5571	82.8571
		33週	2011-08-15	2011-08-21	122	3	1	2	0	0.819672	1.65289	2.45902	28.5	79.7143
		34週	2011-08-22	2011-08-28	156	2	2	0	0	1.28205	0	1.28205	28.9429	78.2857
	9	35週	2011-08-29	2011-09-04	136	8	6	2	0	4.41176	1.53846	5.88235	28.9571	74.8571
		36週	2011-09-05	2011-09-11	126	14	11	3	0	8.73016	2.6087	11.1111	28.3571	73.8571
		37週	2011-09-12	2011-09-18	139	6	4	2	0	2.8777	1.48148	4.31655	28.4857	80.4286
		38週	2011-09-19	2011-09-25	136	10	7	3	0	5.14706	2.32558	7.35294	26.4571	71
	10	39週	2011-09-26	2011-10-02	124	9	6	3	0	4.83871	2.54237	7.25806	27.3429	78.7143
		40週	2011-10-03	2011-10-09	136	7	5	2	0	3.67647	1.52672	5.14706	25.5429	80.2857
		41週	2011-10-10	2011-10-16	179	13	13	0	0	7.26257	0	7.26257	25.4857	86.5714
		42週	2011-10-17	2011-10-23	233	21	20	1	0	8.58369	0.469484	9.01288	25.0143	75.1429
		43週	2011-10-24	2011-10-30	242	17	17	0	0	7.02479	0	7.02479	24.2857	70.5714
	11	44週	2011-10-31	2011-11-06	278	14	14	0	0	5.03597	0	5.03597	26.1	83.5714
		45週	2011-11-07	2011-11-13	288	13	11	1	1	3.81944	0.361011	4.51389	24.3714	83
		46週	2011-11-14	2011-11-20	270	14	13	0	1	4.81481	0	5.18519	24.0143	74.1429
		47週	2011-11-21	2011-11-27	318	21	19	1	1	5.97484	0.334448	6.60377	20.9857	58.7143
	12	48週	2011-11-28	2011-12-04	287	11	11	0	0	3.83275	0	3.83275	21.8	76.7143
		49週	2011-12-05	2011-12-11	300	34	33	1	0	11	0.374532	11.3333	19.7857	73.8571
		50週	2011-12-12	2011-12-18	296	33	32	1	0	10.8108	0.378788	11.1486	18.3	74
		51週	2011-12-19	2011-12-25	382	70	69	1	0	18.0628	0.319489	18.3246	17.4286	63.4286
		52週	2011-12-26	2012-01-01	591	144	143	1	0	24.1963	0.223214	24.3655	17.0571	65.8571
2012	1	1週	2012-01-02	2012-01-08	619	161	152	9	0	24.5557	1.92719	26.0097	16.1	67.5714
		2週	2012-01-09	2012-01-15	650	177	171	6	0	26.3077	1.25261	27.2308	17.6	76
		3週	2012-01-16	2012-01-22	598	187	183	4	0	30.602	0.963855	31.2709	18.2714	70.8571
		4週	2012-01-23	2012-01-29	826	313	304	8	1	36.8039	1.53257	37.8935	16.3429	68.8571
	2	5週	2012-01-30	2012-02-05	934	333	307	26	0	32.8694	4.14673	35.6531	15.9571	66.8571
		6週	2012-02-06	2012-02-12	1191	426	403	23	0	33.8371	2.91878	35.7683	17.1714	70.8571
		7週	2012-02-13	2012-02-19	859	256	219	37	0	25.4948	5.78125	29.8021	17.5571	72.2857
		8週	2012-02-20	2012-02-26	856	254	214	40	0	25	6.23053	29.6729	18.6143	82.4286
	3	9週	2012-02-27	2012-03-04	745	197	156	41	0	20.9396	6.96095	26.443	19.8429	81.5714
		10週	2012-03-05	2012-03-11	551	115	86	29	0	15.608	6.23656	20.8711	20.2429	80.8571
		11週	2012-03-12	2012-03-18	566	114	76	38	0	13.4276	7.7551	20.1413	19.2	69.1429
		12週	2012-03-19	2012-03-25	645	134	63	71	0	9.76744	12.1993	20.7752	19.3143	70.7143
	4	13週	2012-03-26	2012-04-01	477	110	65	45	0	13.6268	10.9223	23.0608	18.7143	54.1429
		14週	2012-04-02	2012-04-08	498	104	52	52	0	10.4418	11.6592	20.8835	19.3	62.2857
		15週	2012-04-09	2012-04-15	501	94	33	61	0	6.58683	13.0342	18.7625	22.6714	80.1429
		16週	2012-04-16	2012-04-22	410	83	29	54	0	7.07317	14.1732	20.2439	22.0571	81.4286
		17週	2012-04-23	2012-04-29	427	64	8	56	0	1.87354	13.3652	14.9883	22.6857	78.7143
		18週	2012-04-30	2012-05-06	743	182	22	160	0	2.96097	22.1914	24.4953	24.0429	77
		19週	2012-05-07	2012-05-13	332	48	10	38	0	3.01205	11.8012	14.4578	24.0286	71.8571
		20週	2012-05-14	2012-05-20	297	32	2	30	0	0.673401	10.1695	10.7744	24.7714	86.7143
		21週	2012-05-21	2012-05-27	326	41	4	37	0	1.22699	11.4907	12.5767	24.5143	72.8571
		22週	2012-05-28	2012-06-03	284	49	3	46	0	1.05634	16.3701	17.2535	25.2286	84.8571
		23週	2012-06-04	2012-06-10	298	36	2	34	0	0.671141	11.4865	12.0805	26.4286	86.1429
		24週	2012-06-11	2012-06-17	277	45	5	40	0	1.80505	14.7059	16.2455	26.8571	88.5714
		25週	2012-06-18	2012-06-24	295	38	5	33	0	1.69492	11.3793	12.8814	26.8714	88
		26週	2012-06-25	2012-07-01	359	76	31	45	0	8.6351	13.7195	21.1699	28.3714	80.2857
		27週	2012-07-02	2012-07-08	500	125	86	39	0	17.2	9.42029	25	29.1429	79.4286
		28週	2012-07-09	2012-07-15	670	205	152	53	0	22.6866	10.2317	30.597	28.8	83.8571
		29週	2012-07-16	2012-07-22	896	310	253	57	0	28.2366	8.8647	34.5982	29.0429	79.8571
		30週	2012-07-23	2012-07-29	843	258	228	30	0	27.0463	4.87805	30.605	29.4286	74.4286
		31週	2012-07-30	2012-08-05	830	245	226	19	0	27.2289	3.1457	29.5181	28.5	81.8571
		32週	2012-08-06	2012-08-12	666	168	158	10	0	23.7237	1.9685	25.2252	28.5857	82.5714
		33週	2012-08-13	2012-08-19	623	191	180	10	1	28.8925	2.25734	30.6581	29.2	78.8571
		34週	2012-08-20	2012-08-26	585	171	165	6	0	28.2051	1.42857	29.2308	28.5857	80
		35週	2012-08-27	2012-09-02	767	243	224	19	0	29.2047	3.49908	31.6819	27.8286	81
		36週	2012-09-03	2012-09-09	538	156	150	6	0	27.881	1.54639	28.9963	28.3	76.8571
		37週	2012-09-10	2012-09-16	543	140	133	7	0	24.4936	1.70732	25.7827	27.3571	80.1429
		38週	2012-09-17	2012-09-23	679	177	170	7	0	25.0368	1.37525	26.0677	26.7143	73.2857
		39週	2012-09-24	2012-09-30	417	79	76	3	0	18.2254	0.879765	18.9448	26.2714	73
		40週	2012-10-01	2012-10-07	362	37	37	0	0	10.221	0	10.221	25.1429	62.8571
		41週	2012-10-08	2012-10-14	342	34	33	1	0	9.64912	0.323625	9.94152	25.6857	74.8571
		42週	2012-10-15	2012-10-21	244	17	17	0	0	6.96721	0	6.96721	24.5714	69.8571
		43週	2012-10-22	2012-10-28	253	19	18	1	0	7.11462	0.425532	7.50988	24.2429	70.8571
		44週	2012-10-29	2012-11-04	311	49	49	0	0	15.7556	0	15.7556	21.5143	67.7143
		45週	2012-11-05	2012-11-11	255	18	17	0	1	6.66667	0	7.05882	22	66.7143
		46週	2012-11-12	2012-11-18	245	14	14	0	0	5.71429	0	5.71429	20.6143	62.8571
		47週	2012-11-19	2012-11-25	317	36	36	0	0	11.3565	0	11.3565	20.8	68.2857
		48週	2012-11-26	2012-12-02	257	19	16	3	0	6.22568	1.24481	7.393	19.9143	77.7143
		49週	2012-12-03	2012-12-09	254	30	28	2	0	11.0236	0.884956	11.811	18.1571	61.7143
		50週	2012-12-10	2012-12-16	335	44	41	3	0	12.2388	1.02041	13.1343	19.5286	65
		51週	2012-12-17	2012-12-23	337	65	57	7	1	16.9139	2.5	19.2878	18.3429	65
		52週	2012-12-24	2012-12-30	515	122	115	7	0	22.3301	1.75	23.6893	18.3857	64.4286
2013		1週	2012-12-31	2013-01-06	792	198	192	6	0	24.2424	1	25	16.0714	69.8571
		2週	2013-01-07	2013-01-13	474	125	117	8	0	24.6835	2.2409	26.3713	18.2	74.8571
		3週	2013-01-14	2013-01-20	614	224	207	17	0	33.7134	4.1769	36.4821	16.2429	56.4286
		4週	2013-01-21	2013-01-27	798	302	290	12	0	36.3409	2.3622	37.8446	16.8143	60.7143
		5週	2013-01-28	2013-02-03	1072	411	384	27	0	35.8209	3.92442	38.3396	18.7	68.1429
		6週	2013-02-04	2013-02-10	956	323	298	25	0	31.1715	3.79939	33.7866	18.1857	75.7143
		7週	2013-02-11	2013-02-17	1013	318	301	17	0	29.7137	2.38764	31.3919	18.1286	72.8571
		8週	2013-02-18	2013-02-24	625	146	134	12	0	21.44	2.44399	23.36	17.9857	68.2857
		9週	2013-02-25	2013-03-03	475	94	81	13	0	17.0526	3.29949	19.7895	19.0429	70.2857
		10週	2013-03-04	2013-03-10	517	100	86	14	0	16.6344	3.24826	19.3424	19.3429	59.8571
		11週	2013-03-11	2013-03-17	426	65	43	22	0	10.0939	5.74413	15.2582	20.5571	70.4286
		12週	2013-03-18	2013-03-24	469	77	52	25	0	11.0874	5.9952	16.4179	22.2	83
		13週	2013-03-25	2013-03-31	351	34	26	8	0	7.40741	2.46154	9.68661	20.3286	75.1429
		14週	2013-04-01	2013-04-07	292	23	15	8	0	5.13699	2.88809	7.87671	19.9857	75.1429
		15週	2013-04-08	2013-04-14	284	22	11	11	0	3.87324	4.0293	7.74648	18.0143	65
		16週	2013-04-15	2013-04-21	319	39	20	19	0	6.26959	6.35452	12.2257	21.9429	83.7143
		17週	2013-04-22	2013-04-28	356	28	8	20	0	2.24719	5.74713	7.86517	21.4286	68.5714
		18週	2013-04-29	2013-05-05	518	68	14	54	0	2.7027	10.7143	13.1274	21.8286	68.1429
		19週	2013-05-06	2013-05-12	345	34	9	25	0	2.6087	7.44048	9.85507	22.9571	75.8571
		20週	2013-05-13	2013-05-19	292	27	19	8	0	6.50685	2.9304	9.24658	23.9	91.1429
		21週	2013-05-20	2013-05-26	294	37	6	31	0	2.04082	10.7639	12.585	23.8571	86.1429
		22週	2013-05-27	2013-06-02	338	30	4	26	0	1.18343	7.78443	8.87574	27.2429	86
		23週	2013-06-03	2013-06-09	283	23	4	19	0	1.41343	6.81004	8.12721	26.1857	81.2857
		24週	2013-06-10	2013-06-16	314	30	3	27	0	0.955414	8.68167	9.55414	27.9	76.4286
		25週	2013-06-17	2013-06-23	323	36	0	36	0	0	11.1455	11.1455	28.5286	80.1429
		26週	2013-06-24	2013-06-30	306	48	6	42	0	1.96078	14	15.6863	29.2429	81.8571
		27週	2013-07-01	2013-07-07	330	51	4	47	0	1.21212	14.4172	15.4545	29.9286	75.8571
		28週	2013-07-08	2013-07-14	339	35	2	33	0	0.589971	9.79228	10.3245	29.3571	72.2857
		29週	2013-07-15	2013-07-21	380	35	5	30	0	1.31579	8	9.21053	28.5714	72.4286
		30週	2013-07-22	2013-07-28	284	17	2	15	0	0.704225	5.31915	5.98592	29.3429	73.7143
		31週	2013-07-29	2013-08-04	258	11	2	9	0	0.775194	3.51562	4.26357	30.1429	72.4286
		32週	2013-08-05	2013-08-11	212	6	2	4	0	0.943396	1.90476	2.83019	30.3143	72.4286
		33週	2013-08-12	2013-08-18	212	6	0	6	0	0	2.83019	2.83019	29.1857	76.4286
		34週	2013-08-19	2013-08-25	213	4	2	2	0	0.938967	0.947867	1.87793	29.0714	79
		35週	2013-08-26	2013-09-01	150	3	2	1	0	1.33333	0.675676	2	29.3429	77.2857
		36週	2013-09-02	2013-09-08	167	7	2	5	0	1.1976	3.0303	4.19162	27.8143	73.4286
		37週	2013-09-09	2013-09-15	164	12	2	10	0	1.21951	6.17284	7.31707	29.0286	77.1429
		38週	2013-09-16	2013-09-22	186	5	1	4	0	0.537634	2.16216	2.68817	28.6857	75
		39週	2013-09-23	2013-09-29	169	8	4	4	0	2.36686	2.42424	4.73373	27.5857	71.5714
		40週	2013-09-30	2013-10-06	146	6	3	3	0	2.05479	2.0979	4.10959	27.1429	74
		41週	2013-10-07	2013-10-13	145	7	2	5	0	1.37931	3.4965	4.82759	26.8571	77.8571
		42週	2013-10-14	2013-10-20	167	4	3	1	0	1.79641	0.609756	2.39521	24.9714	65.1429
		43週	2013-10-21	2013-10-27	137	4	2	2	0	1.45985	1.48148	2.91971	24.2286	70
		44週	2013-10-28	2013-11-03	172	6	2	4	0	1.16279	2.35294	3.48837	23.5857	77.8571
		45週	2013-11-04	2013-11-10	196	5	3	2	0	1.53061	1.03627	2.55102	24.2571	74.1429
		46週	2013-11-11	2013-11-17	166	3	2	1	0	1.20482	0.609756	1.80723	21.0143	71.8571
		47週	2013-11-18	2013-11-24	208	9	6	3	0	2.88462	1.48515	4.32692	19.7857	51.2857
		48週	2013-11-25	2013-12-01	197	2	2	0	0	1.01523	0	1.01523	17.9286	57.8571
		49週	2013-12-02	2013-12-08	229	6	6	0	0	2.62009	0	2.62009	18.5286	55.2857
		50週	2013-12-09	2013-12-15	220	11	10	1	0	4.54545	0.47619	5	18.1857	66.4286
		51週	2013-12-16	2013-12-22	271	20	17	3	0	6.27306	1.1811	7.38007	17.9286	65.8571
		52週	2013-12-23	2013-12-29	330	58	57	1	0	17.2727	0.3663	17.5758	15.4857	66.4286
2014		1週	2013-12-30	2014-01-05	827	244	229	15	0	27.6904	2.50836	29.5042	16.6	66.7143
		2週	2014-01-06	2014-01-12	797	288	278	10	0	34.8808	1.92678	36.1355	17.0571	59.8571
		3週	2014-01-13	2014-01-19	1095	511	475	36	0	43.379	5.80645	46.6667	15.7714	60
		4週	2014-01-20	2014-01-26	1225	509	486	22	1	39.6735	2.977	41.551	15.8857	56.8571
		5週	2014-01-27	2014-02-02	1338	549	519	30	0	38.7892	3.663	41.0314	19.1714	70.1429
		6週	2014-02-03	2014-02-09	896	320	292	28	0	32.5893	4.63576	35.7143	18.5571	76
		7週	2014-02-10	2014-02-16	1053	346	316	30	0	30.0095	4.07056	32.8585	16.0714	70.4286
		8週	2014-02-17	2014-02-23	667	214	180	34	0	26.9865	6.98152	32.084	17.2286	66.7143
		9週	2014-02-24	2014-03-02	596	172	125	47	0	20.9732	9.97877	28.8591	19.2571	72.4286
		10週	2014-03-03	2014-03-09	475	127	88	39	0	18.5263	10.0775	26.7368	17.2143	72.2857
		11週	2014-03-10	2014-03-16	495	122	63	59	0	12.7273	13.6574	24.6465	16.3714	59.2857
		12週	2014-03-17	2014-03-23	659	197	52	145	0	7.89074	23.888	29.8938	18.6	66.4286
		13週	2014-03-24	2014-03-30	536	130	49	81	0	9.14179	16.6324	24.2537	21.0714	77.1429
		14週	2014-03-31	2014-04-06	393	82	16	66	0	4.07125	17.5066	20.8651	18.6714	70.4286
		15週	2014-04-07	2014-04-13	412	76	16	60	0	3.8835	15.1515	18.4466	20.7571	73.7143
		16週	2014-04-14	2014-04-20	426	86	3	83	0	0.704225	19.6217	20.1878	22.2143	69.2857
		17週	2014-04-21	2014-04-27	466	105	12	93	0	2.57511	20.4846	22.5322	21.5571	79.4286

## Sheet: Dataset 2
				patiant's age
	year	week	total	6 months	12 months	1 year	2 years	3 years	4 years	5 years	6 years	7 years	8 years	9 years	10-14	15-19	20-29	30-39	40-49	50-59	60-69	70-79	80-
	2007	1	49	0	1	0	1	0	0	0	0	0	0	0	1	2	11	19	4	4	0	3	3
		2	50	0	0	3	0	0	1	0	0	0	0	1	3	8	21	6	3	1	2	0	1
		3	84	0	1	2	3	1	2	3	1	0	2	0	13	11	22	12	3	1	3	1	3
		4	153	1	1	5	4	3	4	2	6	4	1	4	25	33	26	12	7	5	3	3	4
		5	260	4	4	20	10	5	4	13	5	11	7	9	40	28	40	32	9	12	4	1	2
		6	525	2	8	23	32	29	25	16	13	20	11	27	76	57	66	53	30	11	9	9	8
		7	610	4	7	28	29	24	16	11	15	14	22	14	80	72	96	84	40	24	15	9	6
		8	1286	6	16	55	54	72	43	54	34	28	35	43	166	97	221	156	85	70	23	22	6
		9	1904	11	17	87	117	89	67	64	66	70	50	59	304	156	254	232	103	86	29	30	13
		10	2138	12	23	96	98	73	68	68	75	98	75	52	354	204	290	252	151	70	32	27	20
		11	3084	14	34	136	147	132	113	106	124	78	102	105	479	260	411	387	177	144	51	53	31
		12	2944	14	33	115	129	117	114	92	88	86	93	96	409	240	430	378	218	142	71	47	32
		13	2055	18	43	120	100	66	71	75	46	58	41	42	157	147	344	329	154	115	49	46	34
		14	1294	8	25	83	82	49	44	37	35	23	24	14	83	85	254	205	84	75	34	29	21
		15	1049	9	30	56	54	40	48	36	34	33	33	28	100	77	161	145	50	54	23	22	16
		16	922	1	14	54	52	42	30	36	47	39	29	24	124	80	114	116	43	41	16	10	10
		17	818	2	19	38	21	32	21	35	47	46	23	33	118	93	98	86	34	29	16	13	14
		18	544	2	5	17	20	27	21	19	27	16	20	21	95	62	60	59	22	23	11	9	8
		19	399	2	1	15	12	13	16	19	18	23	22	8	73	42	53	45	13	6	12	0	6
		20	399	0	6	9	10	16	14	18	25	22	40	21	66	39	38	36	13	11	2	4	9
		21	417	0	1	14	14	6	17	21	43	23	23	28	81	39	32	42	15	7	5	3	3
		22	457	1	2	12	16	16	20	17	24	29	34	18	118	39	26	42	20	7	8	4	4
		23	429	2	7	12	16	14	12	17	24	24	33	16	97	43	37	44	14	9	1	4	3
		24	422	0	5	11	18	17	18	16	34	30	22	20	80	45	36	39	19	6	2	2	2
		25	587	3	5	17	31	24	30	28	29	51	40	31	111	37	37	55	28	12	7	8	3
		26	641	1	11	31	28	22	29	47	47	54	52	32	93	39	53	53	25	12	5	3	4
		27	670	3	12	16	27	26	46	43	49	47	49	29	100	51	56	57	26	15	10	6	2
		28	794	3	14	29	29	26	59	56	96	56	41	51	85	31	69	65	49	16	5	3	11
		29	702	2	10	28	31	40	46	35	61	43	42	29	75	27	62	89	49	15	6	5	7
		30	712	7	16	44	38	56	46	43	45	38	32	21	59	18	74	103	33	15	6	8	10
		31	477	0	7	21	37	35	43	32	24	23	10	11	27	13	54	69	36	18	4	8	5
		32	305	0	6	28	18	18	14	6	11	10	7	7	16	12	43	53	17	10	13	10	6
		33	296	0	7	18	12	12	14	12	13	17	13	12	11	11	52	47	12	10	9	8	6
		34	256	2	6	15	11	14	13	9	16	9	8	5	12	15	40	39	17	6	6	7	6
		35	266	3	5	7	10	14	14	13	8	8	4	2	18	19	44	48	17	9	8	12	3
		36	308	2	6	18	11	14	13	21	15	11	9	13	24	17	47	35	17	12	3	10	10
		37	385	4	6	14	14	12	17	22	27	23	20	14	36	11	44	65	27	14	6	5	4
		38	312	6	7	9	20	13	14	17	19	24	12	14	33	11	26	58	9	4	8	6	2
		39	330	1	6	10	17	11	12	15	23	13	17	17	39	12	39	45	18	7	4	7	17
		40	331	0	5	15	9	9	13	18	23	19	16	14	30	15	42	54	17	4	6	7	15
		41	349	1	7	14	18	23	22	20	15	8	11	12	41	20	32	57	22	6	7	6	7
		42	283	1	10	23	13	16	28	15	9	9	5	6	26	19	27	32	11	7	8	9	9
		43	274	1	4	12	14	9	15	18	20	15	10	10	23	15	34	34	11	5	8	8	8
		44	176	0	0	9	10	9	12	14	21	14	11	5	15	7	20	10	5	6	4	2	2
		45	179	0	3	11	5	10	10	5	9	14	21	3	20	5	16	26	6	2	5	5	3
		46	178	1	2	7	3	4	7	12	9	10	9	14	32	12	12	21	12	4	2	3	2
		47	190	1	3	6	8	13	12	5	12	17	3	11	31	6	20	28	5	5	1	2	1
		48	150	2	1	6	1	12	9	7	9	7	6	5	18	8	18	20	9	6	2	4	0
		49	204	1	0	8	3	17	7	13	3	11	11	12	28	13	14	37	7	4	7	3	5
		50	207	0	5	8	4	16	11	18	10	13	9	11	19	16	28	21	10	3	3	1	1
		51	251	0	4	15	10	12	19	7	15	18	9	11	23	18	23	29	18	9	6	4	1
		52	307	2	6	16	17	16	10	10	19	16	8	14	32	15	50	40	17	11	4	2	2
	2008	1	292	3	4	11	7	12	11	10	12	10	6	5	16	19	78	42	29	9	6	1	1
		2	405	3	8	12	15	20	14	24	25	16	15	7	37	34	62	62	21	9	5	6	10
		3	393	1	4	20	6	19	16	21	34	18	9	13	38	38	54	43	26	16	8	5	4
		4	375	1	10	17	7	10	20	21	25	22	25	13	53	34	42	43	12	6	6	5	3
		5	459	0	5	20	23	19	30	18	18	31	27	25	62	30	57	43	30	7	5	4	5
		6	617	2	11	20	22	41	33	30	27	36	33	16	73	82	71	67	25	13	7	4	4
		7	576	4	11	18	36	28	36	23	13	21	30	19	70	45	73	75	37	26	7	3	1
		8	730	2	10	39	32	22	41	29	43	27	41	21	124	43	73	97	40	27	8	9	2
		9	625	3	12	35	32	38	38	50	42	30	23	15	60	47	59	69	38	21	6	6	1
		10	774	4	11	32	42	48	43	32	31	50	30	35	79	58	89	94	44	24	16	8	4
		11	1102	1	27	62	44	49	44	49	59	63	58	41	123	61	145	153	56	40	10	11	6
		12	999	3	19	43	57	45	51	51	57	58	46	40	116	52	89	128	65	35	21	13	10
		13	743	2	26	54	49	43	41	48	35	28	19	16	62	28	91	100	40	26	9	14	12
		14	513	2	17	34	37	35	33	23	14	15	12	9	24	17	66	85	28	27	11	15	9
		15	491	6	14	34	26	35	29	36	16	15	8	8	32	24	58	63	32	21	14	11	9
		16	401	4	7	17	13	25	21	24	22	24	20	3	43	20	41	55	32	10	7	8	5
		17	339	0	9	19	17	10	20	21	23	22	15	21	35	17	29	38	18	13	4	4	4
		18	334	0	4	11	14	15	12	13	11	19	15	21	45	20	32	47	24	11	7	8	5
		19	224	0	4	13	6	7	8	15	23	12	8	6	34	6	13	29	20	5	8	6	1
		20	202	1	4	9	17	13	10	7	6	6	9	14	28	12	12	23	9	7	4	7	4
		21	203	2	4	10	13	9	7	9	12	7	16	5	23	3	34	17	16	7	3	2	4
		22	154	0	6	9	6	18	9	8	9	4	4	2	19	5	16	19	5	7	1	6	1
		23	143	2	4	4	4	11	8	5	11	4	3	5	15	10	8	20	9	5	7	3	5
		24	183	1	5	8	6	13	11	9	12	5	12	8	15	6	21	23	12	2	2	9	3
		25	177	0	1	7	6	11	12	6	7	10	4	5	12	6	19	30	12	14	5	6	4
		26	148	0	3	7	5	8	9	4	12	11	5	2	17	2	22	21	8	5	1	3	3
		27	128	2	4	7	5	11	5	5	3	2	3	5	13	3	14	20	5	9	1	3	8
		28	119	1	2	5	3	5	4	6	6	3	4	4	12	5	10	19	10	10	1	5	4
		29	79	0	1	2	0	3	3	5	3	2	1	2	5	11	11	12	6	8	3	1	0
		30	62	1	0	0	2	3	3	0	7	3	2	0	2	1	12	17	4	2	1	2	0
		31	45	0	0	4	5	2	0	2	2	0	0	2	2	1	9	6	2	2	5	0	1
		32	62	2	0	4	5	3	0	2	0	2	1	0	1	6	7	9	5	6	5	2	2
		33	35	0	0	2	1	1	3	3	0	0	0	1	1	3	5	9	1	3	1	1	0
		34	18	1	0	0	1	1	0	3	0	0	0	0	0	1	1	3	0	0	3	3	1
		35	16	0	0	0	0	0	0	0	0	1	0	0	0	2	1	3	2	1	2	1	3
		36	18	0	0	0	0	0	0	0	0	0	0	0	1	1	5	4	3	1	2	0	1
		37	19	0	0	0	0	1	0	1	0	0	0	1	2	2	3	3	2	2	1	1	0
		38	17	0	0	0	0	0	0	0	0	0	0	0	1	0	5	3	4	1	1	2	0
		39	20	0	0	0	1	0	0	0	0	0	0	0	0	2	2	5	2	1	2	1	4
		40	16	0	0	1	1	1	0	0	0	0	0	0	1	1	4	3	1	2	0	1	0
		41	24	0	1	0	0	0	0	1	1	1	0	0	0	4	3	6	0	2	1	1	3
		42	18	0	0	1	0	0	0	0	1	0	0	1	0	0	8	3	1	0	0	3	0
		43	19	0	0	0	1	0	0	0	0	0	0	0	1	3	6	4	0	0	2	2	0
		44	20	0	0	0	0	1	0	1	1	0	0	0	0	1	5	4	1	1	1	2	2
		45	19	0	1	0	0	0	1	0	0	0	0	0	0	0	5	4	1	3	3	1	0
		46	26	0	1	1	0	1	0	0	0	0	0	0	6	3	5	5	1	0	2	1	0
		47	38	0	1	1	1	1	0	3	1	0	1	1	3	8	3	6	2	3	0	2	1
		48	95	0	1	3	10	6	6	1	6	3	5	2	10	8	8	9	6	6	0	3	2
		49	123	1	3	2	3	3	3	4	3	5	6	8	30	4	21	11	7	4	4	1	0
		50	179	2	2	3	6	6	9	3	5	9	19	18	24	8	18	19	7	6	3	8	4
		51	279	1	4	8	11	8	15	16	13	5	8	11	39	26	38	41	17	10	4	2	2
		52	564	3	4	21	21	22	23	19	25	30	21	12	59	30	101	79	55	26	6	5	2
	2009	1	1019	6	12	22	34	25	32	26	28	29	26	24	74	79	255	195	91	31	13	8	9
		2	1616	9	23	62	52	40	62	73	53	48	50	35	169	115	388	239	111	45	14	17	11
		3	3785	24	47	139	140	134	174	152	162	165	137	146	485	311	579	522	285	117	34	18	14
		4	5197	38	92	215	206	158	216	206	229	279	183	177	764	423	644	662	354	189	73	60	29
		5	3939	32	43	188	150	179	147	163	170	162	147	152	591	282	450	506	303	139	57	48	30
		6	2195	23	40	103	107	91	100	79	79	82	82	80	318	148	267	285	155	74	34	29	19
		7	1007	16	21	45	50	30	40	33	37	32	35	32	130	49	160	130	76	45	22	18	6
		8	459	6	10	26	19	19	21	16	25	24	12	11	46	29	57	63	36	19	9	5	6
		9	297	6	7	15	16	10	12	15	19	10	11	6	44	25	30	34	20	8	4	2	3
		10	222	4	5	8	10	9	5	4	9	8	5	3	45	25	35	31	3	3	4	4	2
		11	172	3	5	6	6	13	3	6	5	7	11	5	43	15	18	9	9	3	0	2	3
		12	180	1	2	8	3	3	3	5	9	4	7	6	47	26	19	17	7	7	1	3	2
		13	204	0	2	7	6	2	5	5	10	8	9	6	62	16	30	16	6	6	4	3	1
		14	161	1	5	4	5	5	8	9	6	7	7	8	25	9	24	16	8	4	4	5	1
		15	110	0	2	3	2	1	6	2	1	5	8	5	14	13	21	14	9	1	1	1	1
		16	165	1	2	2	5	5	3	8	9	7	6	7	53	26	16	8	1	3	2	1	0
		17	247	0	6	3	4	6	7	8	9	14	19	18	83	22	16	16	7	5	3	0	1
		18	366	2	5	8	12	9	13	15	18	13	34	21	101	53	28	22	5	1	1	4	1
		19	417	1	1	4	6	8	8	14	14	26	32	24	133	60	39	23	9	4	4	5	2
		20	478	2	2	14	13	8	9	12	20	24	21	28	185	55	37	24	7	4	3	4	6
		21	619	1	4	6	8	13	15	36	24	38	40	42	222	47	55	30	15	6	3	8	6
		22	570	0	2	10	10	16	11	27	35	34	48	36	200	43	48	24	9	5	3	5	4
		23	484	2	3	4	9	13	17	36	34	40	45	26	155	31	29	23	6	0	5	3	3
		24	494	0	6	15	11	15	18	22	49	43	30	20	157	32	29	23	10	4	4	2	4
		25	515	2	3	7	11	14	18	33	42	64	30	26	147	43	29	24	7	3	5	4	3
		26	508	4	2	13	12	21	18	29	42	41	28	36	155	29	29	22	11	4	3	5	4
		27	395	2	5	11	15	12	16	22	23	19	30	40	97	19	37	23	10	6	5	1	2
		28	446	2	5	8	16	15	24	36	32	17	34	27	109	35	40	19	5	6	8	6	2
		29	338	1	3	10	6	15	11	17	15	20	18	14	63	49	48	22	12	6	1	3	4
		30	348	1	1	6	8	4	3	13	12	3	4	14	45	63	100	28	22	10	6	3	2
		31	684	2	4	10	14	18	23	26	15	17	16	10	80	99	216	69	27	22	7	7	2
		32	1181	3	9	25	26	36	41	42	45	32	40	28	164	182	276	109	61	31	15	12	4
		33	1717	4	11	38	46	47	51	88	67	42	43	41	218	240	456	175	73	47	15	11	4
		34	2686	7	30	66	80	91	126	135	110	76	80	73	303	301	607	282	152	106	30	20	11
		35	2088	8	21	61	57	72	91	92	67	63	80	69	310	272	352	189	119	99	30	24	12
		36	1314	0	5	39	31	34	34	41	52	44	56	42	274	187	193	121	70	45	23	16	7
		37	776	5	6	23	22	23	14	28	23	26	33	29	145	108	118	66	43	33	15	10	6
		38	726	2	7	18	17	13	34	20	23	23	34	28	197	89	76	58	36	25	11	14	1
		39	703	1	5	12	15	10	21	21	28	27	32	21	182	100	114	60	23	18	6	3	4
		40	607	0	9	6	11	5	10	16	19	16	14	13	148	162	93	38	21	15	3	5	3
		41	1130	2	9	8	25	22	25	24	30	33	47	60	310	319	77	57	42	12	7	12	9
		42	1279	2	5	24	28	23	27	38	46	53	65	64	350	266	111	82	47	32	3	8	5
		43	1448	1	11	29	28	30	37	45	61	55	62	56	447	257	150	66	53	33	17	8	2
		44	1714	5	12	35	46	58	59	70	78	63	77	78	501	274	156	106	46	24	8	10	8
		45	1749	6	14	27	40	44	57	61	71	73	84	80	488	325	163	103	47	36	17	10	3
		46	1872	3	14	31	60	59	62	66	70	89	115	124	564	276	120	92	52	49	12	9	5
		47	1906	4	16	57	58	59	60	73	103	103	111	135	503	230	142	126	65	33	13	11	4
		48	1623	4	17	43	52	46	56	64	76	99	87	94	375	235	146	121	56	33	14	5	0
		49	1329	1	16	34	45	56	56	50	61	65	73	90	310	170	117	83	48	28	10	10	6
		50	1470	11	11	40	42	51	45	67	75	97	76	74	329	207	135	100	61	31	9	7	2
		51	1512	9	17	23	50	42	66	55	65	96	79	90	354	220	141	102	62	27	11	3	0
		52	2517	10	17	65	76	95	92	120	113	167	133	156	501	281	298	199	109	60	17	6	2
		53	3183	24	41	98	98	109	102	126	139	164	167	141	533	259	497	335	193	102	29	20	6
	2010	1	2618	16	43	81	95	85	111	110	103	99	103	89	338	279	530	284	119	75	28	21	9
		2	2899	18	56	90	102	106	99	113	98	141	144	140	490	320	454	258	134	79	35	15	7
		3	2130	8	29	58	59	71	71	79	82	127	107	124	408	230	288	196	98	52	25	10	8
		4	1095	8	15	35	37	32	40	37	46	53	56	58	218	125	125	99	44	39	18	9	1
		5	587	7	9	20	11	30	28	20	30	20	30	23	116	49	85	61	27	12	5	4	0
		6	328	0	7	9	12	9	8	13	11	17	21	15	51	36	49	34	16	15	1	1	3
		7	214	0	0	2	7	4	7	1	8	9	11	8	35	28	36	33	10	8	6	1	0
		8	143	1	1	4	5	3	6	3	8	1	7	6	27	10	14	27	8	6	3	3	0
		9	71	1	2	1	1	3	1	0	0	0	2	3	7	4	18	9	8	6	2	2	1
		10	58	0	1	0	0	0	0	1	0	0	0	1	4	15	8	14	2	5	4	2	1
		11	79	1	0	3	0	3	2	2	0	0	1	0	10	7	18	11	7	8	3	1	2
		12	67	0	0	3	0	0	0	2	3	2	1	1	1	6	19	10	10	1	4	1	3
		13	50	0	0	1	1	0	1	0	0	2	3	1	2	3	10	4	5	6	9	1	1
		14	41	0	1	8	1	0	0	0	0	0	0	0	1	1	9	6	5	3	1	3	2
		15	27	0	0	0	0	1	0	1	1	0	0	1	1	2	7	7	1	1	2	1	1
		16	18	1	0	0	2	0	0	1	0	0	0	0	2	6	1	2	1	2	0	0	0
		17	13	0	0	2	0	0	0	0	0	0	0	0	0	0	0	6	3	1	0	1	0
		18	10	0	0	1	0	0	0	0	0	0	0	0	0	1	1	2	1	0	1	1	2
		19	17	0	0	1	0	0	0	0	0	0	0	0	0	0	4	3	2	2	2	2	1
		20	11	0	0	0	0	0	0	0	0	0	0	0	1	1	5	1	0	3	0	0	0
		21	8	0	0	0	0	0	0	0	0	0	0	0	0	2	1	4	1	0	0	0	0
		22	18	0	0	1	0	0	0	1	0	0	0	0	5	0	1	4	3	0	1	2	0
		23	19	0	0	0	0	0	0	1	2	1	0	0	5	1	3	3	2	0	0	1	0
		24	20	0	0	0	0	1	3	0	2	1	0	1	3	3	1	3	1	0	1	0	0
		25	17	0	0	0	0	0	0	0	0	2	0	0	2	2	3	4	2	0	0	0	2
		26	28	0	0	0	0	0	0	0	0	1	1	1	3	6	2	5	1	2	1	5	0
		27	39	0	0	0	1	0	0	0	2	1	2	3	0	17	3	5	1	1	2	1	0
		28	68	0	0	0	1	2	2	3	1	6	3	4	10	13	9	5	3	3	2	1	0
		29	61	0	0	2	0	1	1	0	0	3	3	3	12	9	8	7	3	4	1	3	1
		30	35	0	1	1	0	1	1	0	1	1	3	1	5	6	5	3	2	1	1	2	0
		31	36	0	0	1	1	1	3	2	1	1	0	0	4	3	6	5	1	2	2	2	1
		32	48	0	0	1	1	1	1	3	0	3	1	1	1	4	16	7	5	0	2	0	1
		33	44	1	2	2	2	0	1	2	4	0	0	0	5	7	8	6	2	1	1	0	0
		34	39	0	0	1	0	1	0	0	1	0	0	2	2	3	13	6	2	3	3	1	1
		35	31	0	0	0	3	1	4	2	0	0	1	2	2	3	5	3	2	1	1	1	0
		36	41	1	0	0	0	0	0	1	2	1	0	1	0	3	8	6	4	2	5	3	4
		37	45	0	1	3	1	2	0	1	1	0	1	0	4	3	13	6	4	2	0	2	1
		38	43	0	1	1	0	2	0	0	0	1	2	1	5	2	11	9	1	5	0	1	1
		39	33	0	0	1	1	2	0	0	1	0	0	2	4	3	6	6	1	5	0	1	0
		40	67	0	0	1	0	3	6	3	0	0	5	6	8	3	9	7	5	5	4	2	0
		41	56	0	0	6	2	4	5	0	1	3	3	2	3	1	6	4	2	1	3	8	2
		42	44	0	1	0	1	3	6	3	0	2	2	1	2	4	4	8	2	2	1	1	1
		43	59	0	0	0	0	1	2	0	1	4	6	4	5	3	8	12	6	3	1	2	1
		44	35	0	0	2	1	4	1	3	1	1	0	0	0	3	2	5	3	2	1	4	2
		45	40	0	0	0	2	0	1	0	0	0	0	0	0	2	8	15	2	2	0	3	5
		46	57	0	1	0	4	1	2	2	1	1	0	2	5	4	9	13	5	1	2	4	0
		47	52	0	0	0	4	6	2	4	0	4	2	2	1	5	8	6	2	1	1	2	2
		48	68	1	1	1	11	3	2	6	3	2	0	0	1	7	8	11	1	3	2	3	2
		49	84	1	2	4	3	3	3	4	1	2	2	1	5	5	15	19	6	2	1	4	1
		50	98	0	1	3	2	3	0	6	7	4	5	3	11	10	17	15	4	5	0	2	0
		51	192	2	3	2	7	4	9	9	16	9	5	9	22	13	32	26	12	3	5	4	0
		52	532	2	4	12	8	10	11	8	11	7	6	8	47	48	165	91	45	31	8	8	2
	2011	1	1502	7	16	46	39	32	28	30	26	30	26	22	108	140	443	225	136	96	28	11	13
		2	3205	22	54	105	105	80	83	111	104	91	69	80	328	352	718	410	219	171	55	28	20
		3	3664	28	60	160	123	106	128	118	148	144	122	117	486	348	554	438	269	201	71	29	14
		4	2527	22	43	139	87	100	78	106	104	85	85	84	305	221	384	314	159	104	62	30	15
		5	1687	11	40	92	64	59	70	62	65	57	60	63	161	140	208	227	133	100	39	20	16
		6	1065	9	15	58	35	39	38	41	44	35	36	27	120	98	145	133	70	54	34	19	15
		7	513	1	6	14	17	15	26	17	16	21	17	20	60	20	77	82	39	32	15	15	3
		8	448	2	10	20	21	18	25	22	22	16	10	16	74	14	52	52	27	18	11	8	10
		9	273	1	1	5	12	8	13	10	13	14	5	9	65	28	27	25	15	9	5	6	2
		10	325	3	6	8	7	10	9	15	12	9	8	9	108	29	33	22	16	10	4	2	5
		11	442	2	3	9	10	19	24	20	21	24	13	19	112	22	55	46	18	13	7	3	2
		12	592	3	9	17	19	19	31	31	23	30	29	36	140	33	61	50	23	17	11	5	5
		13	581	5	6	28	19	27	28	32	19	22	33	28	92	42	87	56	19	16	11	6	5
		14	651	3	5	27	32	31	53	29	43	23	20	19	73	60	103	56	29	12	11	17	5
		15	618	1	2	31	19	34	34	32	39	46	29	40	102	45	73	41	18	11	10	6	5
		16	833	7	6	15	18	30	36	51	48	64	49	37	152	91	104	66	23	11	8	10	7
		17	1079	1	11	29	24	45	55	58	89	72	60	45	244	127	84	66	29	11	13	8	8
		18	1173	3	11	23	40	43	45	43	70	64	60	57	299	144	90	90	42	17	17	7	8
		19	892	4	14	22	17	14	24	60	51	67	67	38	211	75	99	58	25	17	10	7	12
		20	939	1	11	26	35	39	43	51	59	59	55	56	228	91	65	62	25	14	6	6	7
		21	910	1	6	24	35	49	40	42	51	73	51	49	229	93	65	44	25	14	3	4	12
		22	757	3	7	9	25	28	38	49	49	44	51	35	191	61	61	41	28	13	8	8	8
		23	616	2	12	18	17	20	37	31	44	34	39	37	135	55	55	44	10	8	6	7	5
		24	384	0	5	9	10	8	19	13	23	25	26	21	110	37	29	28	8	4	4	2	3
		25	264	2	1	6	13	9	11	4	6	16	15	17	58	31	25	25	12	6	4	2	1
		26	180	0	2	4	10	2	13	11	13	8	12	11	37	9	18	17	3	2	2	3	3
		27	99	0	1	1	2	2	5	4	4	1	9	6	16	14	11	10	1	2	5	4	1
		28	104	0	1	3	0	1	2	3	6	7	5	7	29	6	11	5	5	4	4	2	3
		29	81	0	1	1	5	0	1	1	3	3	5	6	18	4	9	8	7	2	4	2	1
		30	65	0	1	2	3	2	4	3	6	8	3	2	4	4	10	8	1	0	3	0	1
		31	38	0	1	0	1	3	2	2	5	3	1	0	2	2	5	4	2	3	0	1	1
		32	40	0	1	2	1	3	2	3	1	1	0	1	1	2	4	5	7	0	3	2	1
		33	25	0	0	1	0	2	3	1	0	0	0	1	5	0	1	3	0	0	5	1	2
		34	11	0	0	1	2	0	0	0	0	0	0	0	0	1	4	0	1	1	0	1	0
		35	28	1	0	1	2	1	2	1	0	1	1	0	2	4	4	4	1	1	2	0	0
		36	26	0	0	4	1	1	1	1	0	1	1	0	1	0	6	3	1	2	2	0	1
		37	38	0	0	1	3	4	2	1	1	0	0	4	6	1	2	6	1	3	0	1	2
		38	35	0	0	1	1	0	0	1	0	3	1	0	1	4	6	6	3	0	1	4	3
		39	48	0	1	2	3	5	2	3	0	3	1	2	1	2	6	5	4	2	3	1	2
		40	114	0	0	0	6	6	7	4	7	11	7	3	13	9	9	13	6	7	3	1	2
		41	105	0	0	0	4	7	7	3	6	5	3	6	10	2	9	20	7	7	5	0	4
		42	165	0	0	8	11	19	9	3	7	5	6	5	26	8	13	22	9	3	6	4	1
		43	120	1	0	7	6	9	7	4	4	2	2	4	19	3	11	13	9	8	2	6	3
		44	95	0	2	7	4	7	5	6	5	7	3	2	8	4	7	11	9	2	3	2	1
		45	109	1	2	6	8	7	8	3	10	6	5	1	15	0	9	13	6	3	3	2	1
		46	115	2	0	3	4	5	12	3	5	4	8	2	14	11	12	9	7	3	3	5	3
		47	102	0	0	6	5	5	7	9	7	6	1	3	6	4	8	15	6	5	6	0	3
		48	121	0	2	6	5	9	8	11	7	2	2	3	8	3	15	19	8	2	7	2	2
		49	149	3	2	8	10	13	11	4	5	8	1	2	13	12	10	23	12	4	5	0	3
		50	170	0	4	9	5	11	16	15	8	8	3	3	15	10	7	27	9	7	9	3	1
		51	278	1	5	12	12	20	18	21	14	8	6	3	39	10	26	30	23	10	7	9	4
		52	417	2	6	14	28	26	30	22	24	16	15	12	32	16	42	58	20	17	16	10	11
	2012	1	493	4	7	23	20	25	28	20	23	13	16	14	37	25	75	74	34	26	16	9	4
		2	706	4	13	36	41	37	54	43	39	26	22	18	81	28	73	72	44	30	14	16	15
		3	1202	9	13	60	63	68	70	80	79	85	58	37	189	48	81	116	48	27	25	28	18
		4	1642	13	16	69	72	100	107	117	101	120	85	63	247	63	94	174	87	42	24	26	22
		5	1906	16	23	89	102	116	134	107	109	86	86	58	259	75	157	191	117	70	42	33	36
		6	2075	12	23	95	108	120	128	120	111	94	62	75	269	109	167	252	120	67	62	42	39
		7	1709	7	23	81	72	108	106	87	69	63	61	72	209	111	144	187	106	72	45	43	43
		8	1517	11	16	55	54	75	69	69	73	62	56	48	204	113	159	150	116	76	37	43	31
		9	1335	8	19	53	54	65	72	61	72	43	42	49	173	95	148	150	75	57	36	28	35
		10	927	5	11	34	46	56	43	39	38	36	32	41	141	71	98	100	34	35	30	24	13
		11	843	2	12	35	30	50	51	38	45	38	33	34	136	58	77	80	53	33	16	14	8
		12	763	5	5	30	33	46	37	40	32	25	30	28	127	48	72	91	46	27	22	7	12
		13	599	2	11	19	28	37	22	24	22	19	21	18	97	26	67	74	30	22	24	15	21
		14	529	5	13	22	26	30	17	26	27	22	17	22	40	29	54	60	44	26	15	19	15
		15	519	7	8	15	25	26	25	25	27	37	15	22	57	18	51	66	39	15	14	11	16
		16	549	4	4	11	16	25	21	29	42	35	23	33	84	31	38	66	37	15	13	14	8
		17	636	0	13	12	18	28	23	35	32	40	41	44	142	36	33	43	35	28	14	13	6
		18	677	5	8	24	12	19	24	25	32	44	26	43	145	42	43	72	44	31	18	14	6
		19	464	5	8	12	11	18	17	20	14	28	23	16	98	36	34	47	25	18	7	14	13
		20	396	5	7	1	14	22	29	21	27	14	26	15	76	27	27	34	20	13	7	2	9
		21	437	2	4	4	9	11	18	31	27	21	33	22	106	20	28	41	29	8	9	7	7
		22	394	1	4	15	17	13	19	30	34	15	21	23	89	24	18	28	15	8	6	8	6
		23	329	1	2	12	11	19	21	16	24	15	20	9	66	24	21	21	16	12	12	4	3
		24	342	1	2	12	9	8	16	24	16	24	9	13	65	38	23	33	18	11	11	4	5
		25	375	2	5	10	8	11	23	23	31	14	12	23	55	30	31	34	20	19	10	10	4
		26	457	2	4	19	13	20	22	21	18	16	25	16	58	21	44	44	34	28	18	17	17
		27	561	3	4	9	18	13	14	27	19	20	18	9	61	33	82	58	51	31	34	30	27
		28	927	3	6	18	25	15	20	28	18	25	18	21	95	43	105	128	110	69	60	43	77
		29	1224	4	17	28	31	32	33	34	33	27	22	25	104	56	159	184	101	101	83	77	73
		30	1150	4	11	33	33	55	44	29	24	24	16	21	79	66	141	157	121	102	67	54	69
		31	1049	9	13	32	42	52	41	30	20	21	13	13	43	56	149	142	88	89	52	52	92
		32	879	4	6	29	31	29	36	17	17	21	17	11	44	34	123	126	75	63	61	52	83
		33	1006	9	8	32	19	34	24	31	26	13	12	14	62	54	132	172	96	88	58	60	62
		34	936	8	8	27	28	48	48	34	14	17	12	16	72	31	121	126	81	80	50	50	65
		35	1002	5	10	28	35	47	42	37	18	9	12	16	57	39	128	157	94	87	58	58	65
		36	689	5	4	23	31	32	21	25	22	8	8	9	62	49	84	88	71	58	40	26	23
		37	728	1	9	33	23	33	26	20	19	15	11	9	44	45	77	103	62	55	55	52	36
		38	588	5	8	16	20	24	28	14	13	8	12	10	63	32	70	77	57	42	38	21	30
		39	429	0	1	14	18	17	22	16	15	13	7	3	57	30	38	58	29	28	25	18	20
		40	256	1	1	8	9	11	3	7	6	4	10	12	28	21	36	27	13	19	11	14	15
		41	159	2	4	3	5	1	2	5	7	4	4	5	16	13	15	29	14	8	4	6	12
		42	105	0	2	4	4	6	8	4	2	2	2	5	5	2	9	22	9	5	5	2	7
		43	109	2	1	6	10	4	1	3	1	4	2	2	6	4	9	19	9	9	4	6	7
		44	128	2	1	0	4	3	4	1	5	1	5	3	19	11	11	18	6	11	6	13	4
		45	128	1	1	2	4	3	6	5	3	2	6	9	30	8	11	13	6	7	5	3	3
		46	106	1	0	3	4	1	10	6	1	2	2	9	12	3	10	16	5	12	5	3	1
		47	167	1	3	5	6	6	6	8	8	10	2	6	21	10	13	28	10	12	9	2	1
		48	128	0	3	3	5	3	6	6	3	5	9	5	9	15	14	18	8	6	4	0	6
		49	163	0	2	3	2	3	7	10	10	8	16	3	17	16	11	20	10	5	12	2	6
		50	220	2	2	1	5	4	9	11	13	5	8	14	25	20	21	35	15	6	5	12	7
		51	330	4	3	4	7	16	17	15	14	12	12	20	51	20	22	52	25	11	12	10	3
		52	452	2	8	16	18	16	15	17	8	15	15	13	41	39	63	66	41	25	17	12	5
	2013	1	543	4	7	10	14	10	24	13	9	9	16	11	38	32	111	84	62	40	16	19	14
		2	702	1	8	29	25	26	40	31	21	19	16	16	69	63	114	93	48	30	24	15	14
		3	1159	7	15	38	44	40	50	48	57	35	22	33	128	142	149	152	73	51	31	17	27
		4	1560	5	18	64	51	57	61	60	64	53	44	44	222	104	171	211	131	75	53	36	36
		5	2394	9	23	74	97	98	87	100	92	84	84	75	360	175	222	327	196	121	69	42	59
		6	1750	10	24	81	87	62	86	61	53	53	63	47	227	130	170	208	131	81	54	68	54
		7	1470	11	20	63	61	68	55	51	56	41	39	43	209	92	180	171	103	71	55	45	36
		8	978	5	15	44	41	39	51	29	43	34	27	36	117	55	106	128	65	57	29	27	30
		9	655	5	12	13	27	24	24	25	25	24	15	15	89	32	70	102	48	35	27	20	23
		10	649	2	7	24	30	30	24	14	33	24	22	16	74	62	49	100	43	28	27	18	22
		11	433	1	3	20	14	22	18	19	19	22	16	10	43	26	53	56	32	16	14	15	14
		12	306	2	4	7	10	8	15	15	6	7	10	11	41	7	31	35	35	25	15	12	10
		13	235	0	3	8	9	12	5	8	11	6	11	7	15	8	37	30	32	14	7	4	8
		14	173	0	3	5	10	5	8	3	12	3	7	0	15	13	17	20	20	13	14	4	1
		15	166	0	3	4	9	8	6	10	7	5	11	5	14	13	17	13	7	13	6	3	12
		16	276	1	4	9	4	19	16	18	20	13	9	15	40	6	14	39	14	11	12	5	7
		17	247	0	2	8	7	12	14	11	23	11	9	9	41	12	25	26	15	13	5	2	2
		18	250	0	2	7	10	11	7	13	8	14	7	12	44	18	27	28	18	12	2	6	4
		19	190	0	4	8	6	10	9	5	7	6	4	3	34	7	13	28	13	4	7	11	11
		20	199	0	0	5	3	8	5	7	9	11	5	10	47	9	16	14	17	6	8	3	16
		21	269	1	1	4	3	5	10	13	21	6	19	15	65	21	16	27	13	6	6	7	10
		22	297	0	1	5	6	12	11	14	30	21	16	14	62	7	26	19	13	13	11	10	6
		23	260	2	3	6	6	4	12	7	15	21	17	18	69	14	10	18	12	12	8	2	4
		24	234	0	1	4	6	6	6	6	13	12	13	9	57	16	20	16	21	14	10	2	2
		25	241	1	4	7	5	8	11	11	6	11	9	12	74	21	15	17	10	6	11	1	1
		26	272	0	2	7	17	10	7	13	13	15	10	17	51	17	17	29	23	7	8	7	2
		27	235	1	1	6	4	9	8	7	12	9	12	9	49	35	15	27	10	6	7	5	3
		28	205	0	3	8	4	8	8	7	11	12	14	10	37	16	15	21	8	12	4	4	3
		29	158	1	2	4	4	5	1	3	11	10	4	5	32	8	10	22	16	6	5	4	5
		30	100	1	1	3	4	2	5	3	3	3	6	5	9	10	14	18	5	4	0	4	0
		31	64	0	0	2	3	0	1	8	1	2	1	1	5	3	12	12	2	1	4	3	3
		32	64	0	0	3	1	6	3	0	0	2	2	0	6	0	14	9	5	8	0	2	3
		33	47	0	0	1	0	0	1	3	1	1	2	2	2	3	12	6	6	2	1	2	2
		34	33	0	0	0	0	0	1	2	1	2	0	0	1	1	6	6	3	3	4	2	1
		35	36	0	0	0	0	1	0	1	0	1	0	1	6	0	6	5	1	4	2	3	5
		36	42	0	0	0	2	0	2	1	0	0	1	0	5	3	5	6	4	2	2	4	5
		37	55	0	0	1	2	1	5	6	3	5	0	2	3	4	2	11	3	0	3	3	1
		38	43	0	0	0	0	0	3	2	4	2	0	2	6	4	5	5	4	2	0	2	2
		39	45	0	1	2	0	3	3	2	1	1	2	0	10	1	2	6	2	2	4	3	0
		40	58	0	0	2	2	0	0	1	2	3	9	1	10	0	5	11	3	2	2	2	3
		41	55	0	0	5	4	0	4	0	1	1	2	4	11	2	3	10	2	1	2	2	1
		42	30	0	1	0	0	0	1	2	4	4	0	0	1	1	3	3	2	1	0	2	5
		43	40	1	1	0	3	0	0	1	1	2	2	1	4	5	6	3	5	3	1	1	0
		44	45	0	2	1	0	1	0	1	2	3	2	0	6	5	5	10	2	1	2	0	2
		45	54	0	0	0	0	3	2	2	0	1	3	1	6	5	8	7	1	3	3	5	4
		46	59	0	0	1	0	0	0	1	1	1	0	0	20	7	7	5	3	5	3	4	1
		47	55	0	1	1	3	0	2	0	2	1	2	0	3	4	7	6	5	4	6	5	3
		48	64	1	0	3	5	1	3	4	4	0	1	0	11	2	3	3	5	4	5	5	4
		49	76	0	1	1	3	2	4	1	1	2	3	0	10	6	12	10	7	3	4	5	1
		50	103	0	2	3	4	2	7	6	0	3	2	1	5	9	14	15	12	6	7	1	4
		51	125	1	3	1	5	1	6	3	1	5	1	1	15	10	23	18	14	5	6	1	5
		52	270	0	6	5	12	11	9	11	9	9	8	5	30	21	34	31	30	13	12	5	9
	2014	1	760	4	9	24	15	16	14	19	8	27	10	15	57	56	147	134	76	62	31	17	19
		2	1154	4	15	56	47	51	50	48	48	30	17	22	113	98	145	138	97	70	35	31	39
		3	2131	14	21	105	93	120	84	85	86	91	74	57	248	156	254	278	146	91	47	46	35
		4	3139	20	31	137	165	162	144	147	123	107	117	128	337	221	312	387	252	155	85	47	62
		5	4001	30	59	187	202	212	169	165	156	130	145	112	466	228	399	520	304	180	135	113	89
		6	2166	17	35	107	144	109	99	84	83	89	67	61	237	146	189	249	163	102	96	47	42
		7	1947	15	35	78	117	111	99	100	110	60	64	57	195	117	185	240	138	92	66	34	34
		8	1650	9	22	74	89	85	92	72	63	76	61	60	192	87	147	176	126	91	57	34	37
		9	1335	13	26	51	68	80	62	72	67	69	53	44	175	60	105	146	92	70	36	23	23
		10	915	3	16	35	42	49	53	34	35	40	31	31	120	42	84	105	83	49	27	14	22
		11	895	6	11	40	30	41	41	46	39	28	33	44	156	48	77	77	70	40	31	21	16
		12	1026	3	20	41	38	52	38	52	33	41	36	56	204	42	81	106	75	43	34	15	16
		13	807	3	11	15	35	29	35	39	39	29	22	33	134	53	76	100	58	42	31	10	13
		14	605	4	4	25	29	31	35	26	25	38	20	18	69	22	46	63	67	34	31	12	6
		15	455	2	6	26	19	31	16	26	27	28	25	11	42	36	31	48	33	19	11	9	9
		16	598	3	5	14	17	31	18	27	37	57	42	27	87	59	33	61	30	16	14	9	11
		17	509	0	4	14	5	13	22	24	30	26	27	25	103	36	28	69	38	14	14	8	9
		18	595	2	3	11	10	12	20	33	41	24	32	23	157	35	33	68	39	24	18	5	5
		19	496	2	5	12	13	19	13	19	20	18	24	21	111	52	21	54	39	29	13	6	5
		20	467	3	4	9	9	15	8	30	17	22	19	19	115	42	30	37	37	26	13	6	6
		21	443	4	0	8	8	14	10	22	17	22	24	26	119	25	22	41	27	18	14	12	10
		22	404	1	4	6	5	5	12	13	18	15	23	22	124	33	24	32	26	22	7	8	4
		23	307	2	2	9	8	11	11	7	15	20	20	9	66	35	13	25	22	11	9	8	4
		24	329	0	2	3	3	16	8	18	20	21	14	12	83	47	17	15	18	14	8	5	5
		25	264	1	2	4	5	3	5	13	15	10	5	10	70	19	17	28	22	13	7	10	5
		26	193	0	1	6	4	3	6	5	9	9	14	12	39	19	13	22	11	3	5	2	10
		27	198	2	2	4	7	13	12	6	8	14	15	8	20	16	13	15	24	6	6	4	3
		28	136	1	1	8	2	1	5	4	5	3	4	5	11	13	9	18	13	9	8	5	11
		29	128	0	0	0	1	3	2	6	12	5	4	3	14	9	12	16	4	16	6	6	9
		30	72	0	1	1	3	0	2	3	1	1	2	3	8	5	10	7	13	6	1	3	2
		31	69	0	1	0	2	1	1	0	2	0	0	2	3	3	7	9	8	5	7	7	11
		32	42	0	0	0	3	0	0	1	0	0	0	1	0	3	8	10	9	2	3	2	0
		33	37	0	0	1	1	1	0	1	2	2	1	0	1	3	5	5	6	0	4	3	1
		34	29	0	0	0	0	3	1	0	0	1	0	0	1	1	1	10	1	5	3	0	2
		35	49	0	0	0	1	0	3	4	0	0	2	3	4	1	6	9	4	2	1	3	6
		36	76	0	0	1	0	6	3	5	5	10	3	4	13	0	8	10	2	2	1	2	1
		37	67	0	0	3	3	1	4	3	1	4	2	8	11	2	4	7	4	5	2	1	2
		38	56	0	1	2	4	4	2	1	2	3	2	3	5	4	3	10	2	5	3	0	0
		39	63	0	2	1	3	3	1	0	3	2	2	3	17	1	6	8	2	2	4	2	1
